# Supplementary material for: Characterization of the diversity of barn owl’s mitochondrial genome reveals high copy number variations in the control region
Source: PLoS One. 2024 Jan 25;19(1):e0295595. doi: 10.1371/journal.pone.0295595 (PMC10810427; doi:10.1371/journal.pone.0295595)
Supplement: S1 Table — Start and stop refer to the base pair positions for each gene. The + symbol represents the heavy strand and the–the light strand of the mtDNA. (XLSX) [file pone.0295595.s001.xlsx]

## Sheet: Sheet1
Supplementary Table 1. Annotation of the reference mitochondrial genome of Tyto alba according to Mitos Web Server (Bernt et al., 2013). Start and stop refer to the base pair positions for each gene. The + symbol represents the heavy strand and the – the light strand of the mtDNA.
Name	Start	Stop	Strand	Length (bp)
trnF(gaa)	0	70	+	70
rrnS	69	1041	+	972
trnV(tac)	1040	1114	+	74
rrnL	1113	2709	+	1596
trnL2(taa)	2708	2782	+	74
nad1	2812	3751	+	939
trnI(gat)	3758	3830	+	72
trnQ(ttg)	3837	3908	-	71
trnM(cat)	3907	3975	+	68
nad2	3975	5008	+	1033
trnW(tca)	5015	5086	+	71
trnA(tgc)	5090	5159	-	69
trnN(gtt)	5161	5235	-	74
trnC(gca)	5236	5301	-	65
trnY(gta)	5301	5371	-	70
cox1	5372	6921	+	1549
trnS2(tga)	6915	6988	-	73
trnD(gtc)	6990	7059	+	69
cox2	7060	7735	+	675
trnK(ttt)	7747	7821	+	74
atp8	7822	7985	+	163
atp6	7981	8662	+	681
cox3	8664	9447	+	783
trnG(tcc)	9448	9518	+	70
nad3	9518	9867	+	349
trnR(tcg)	9872	9942	+	70
nad4l	9943	10237	+	294
nad4	10233	11601	+	1368
trnH(gtg)	11611	11682	+	71
trnS1(gct)	11682	11748	+	66
trnL1(tag)	11748	11819	+	71
nad5	11828	13625	+	1797
cob	13645	14782	+	1137
trnT(tgt)	14790	14860	+	70
trnP(tgg)	14864	14937	-	73
nad6	14955	15471	-	516
trnE(ttc)	15471	15542	-	71
