# Supplementary material for: Characterization of the diversity of barn owl’s mitochondrial genome reveals high copy number variations in the control region
Source: PLoS One. 2024 Jan 25;19(1):e0295595. doi: 10.1371/journal.pone.0295595 (PMC10810427; doi:10.1371/journal.pone.0295595)
Supplement: S2 Table — (CSV) [file pone.0295595.s002.csv]

Table Sup. 2 - Description of the repeats identified in the reference genome of the barn owl (Tyto alba).
Repeat	Position_In_Reference(bp)	Period_Size	Copy_Number	Percent_Matches	Content_A/C/G/T	Consensus_Sequence
-	16526--16578	11	5	86	28/18/7/45
Long	16635--18046	267	5.3	99	29/23/11/34	ATCTTCCCTAAATTATAAGTAAATAGAGAGAGGCTTTTGTCGCTCTCACCCTATTCACCATCCCATAAATTATCTTATATTTTCCTAAATTCTTTCACGATTTTTCCATCCATTTTTTCATTGATTCATCCATTTTTTTCGATGATCGCACCGCTGAAAATCCTAATTAAAGCGATCACACGAATTTCACGTTCTTTCCACAACAAATTATTAATGAAATCCCCCAGTAGTAACATCAAACTGGCGGGACATCGTTTACGTTGTCAA
Short	18036--22424	80	54.9	99	38/24/17/19	CCCCATAAAATGAAGTAAATCAAACGCAAAAATGGTCCACGATCGACGACGAATGATCGTGGACCATTGTCCCAAATCTA
