# Supplementary material for: Characterization of the diversity of barn owl’s mitochondrial genome reveals high copy number variations in the control region
Source: PLoS One. 2024 Jan 25;19(1):e0295595. doi: 10.1371/journal.pone.0295595 (PMC10810427; doi:10.1371/journal.pone.0295595)
Supplement: S3 Table — (CSV) [file pone.0295595.s003.csv]

Table Sup. 3 - Description of barn owl samples used in this study.
Sample Name	Population	Population_code	Latitude	Longitude	Sampling_Year	Tissue_sampled	Sex_genetic	Age	Island	HaploGroup	SubHaploGroup	Median Coverage	Bioproject
AE01	Aegean	AE	36.399321	28.183574	2014	internal_organ	Female		Yes	A	A3	2596	PRJNA727977
AE02	Aegean	AE	36.399321	28.183574	2014	internal_organ	Female		Yes	B		2687	PRJNA727977
AE03	Aegean	AE	38.3638	26.13723	2015	blood	Male		Yes	B		498	PRJNA727977
AE04	Aegean	AE	38.3638	26.13723	2012	blood	Female		Yes	C		97	PRJNA727977
AE05	Aegean	AE	37.15344	26.8568	2012	blood	Male		Yes	C		74	PRJNA727977
AE06	Aegean	AE	39.17555	26.21799	2012	blood	Male		Yes	B		168	PRJNA727977
AE07	Aegean	AE	39.17555	26.21799	2013	internal_organ	Female		Yes	B		5673	PRJNA700797
AE08	Aegean	AE	36.399321	28.183574	2013	blood	Male		Yes	A	A3	142	PRJNA727977
AE09	Aegean	AE	37.14877	26.840573	2014	blood	Male		Yes	A	A4	72	PRJNA727977
AE10	Aegean	AE	36.202531	27.94777	2015	blood	Female		Yes	A	A3	804	PRJNA727977
CH01	Switzerland	CH	46.84849794	6.86457845	2004	blood	Female	Juv	No	C		208	PRJNA700797
CH02	Switzerland	CH	46.83388536	6.957353773	2004	blood	Male	Juv	No	B		182	PRJNA925445
CH03	Switzerland	CH	46.92334904	7.022607532	2004	blood	Male	Juv	No	B		124	PRJNA925445
CH04	Switzerland	CH	46.67907255	6.824711131	2004	blood	Male	Juv	No	A	A3	127	PRJNA925445
CH05	Switzerland	CH	46.8306819	7.021186869	2012	blood	Male	Juv	No	B		209	PRJNA925445
CH06	Switzerland	CH	46.84849794	6.86457845	2011	blood	Male	Juv	No	C		98	PRJNA925445
CH07	Switzerland	CH	46.61284885	6.532676218	2011	blood	Male	Juv	No	A	A4	303	PRJNA925445
CH08	Switzerland	CH	46.84849794	6.86457845	2006	blood	Male	Juv	No	B		265	PRJNA925445
CH09	Switzerland	CH	46.74120658	6.880859807	2006	blood	Male	Juv	No			290	PRJNA925445
CH10	Switzerland	CH	46.8822815	6.974868397	2008	blood	Male	Juv	No	A	A2	249	PRJNA700797
CH11	Switzerland	CH	46.84872128	7.095256665	2008	blood	Male	Juv	No	B		628	PRJNA925445
CH12	Switzerland	CH	46.9096422	6.980723009	2008	blood	Female	Juv	No			767	PRJNA925445
CH13	Switzerland	CH	46.77155832	6.880925512	2008	blood	Male	Juv	No	A	A4	797	PRJNA925445
CH14	Switzerland	CH	46.74189399	6.830499729	2008	blood	Female	Juv	No			663	PRJNA925445
CH15	Switzerland	CH	46.97675124	7.129791454	2010	blood	Male	Juv	No	A	A4	499	PRJNA700797
CH16	Switzerland	CH	46.60254773	6.583804688	2010	blood	Male	Juv	No	B		133	PRJNA925445
CH17	Switzerland	CH	46.67372912	6.552566182	2009	blood	Male	Juv	No	B		301	PRJNA925445
CH18	Switzerland	CH	46.7927991	6.810252306	2001	blood	Male	Juv	No	A	A4	160	PRJNA700797
CH19	Switzerland	CH	46.85797257	6.960980711	2001	blood	Male	Juv	No	B		109	PRJNA925445
CH20	Switzerland	CH	46.8107197	6.889049665	2001	blood	Male	Juv	No	B		193	PRJNA700797
CH21	Switzerland	CH	46.72832228	6.545128316	2011	blood	Male	Juv	No	C		209	PRJNA700797
CH22	Switzerland	CH	46.82639076	6.865377617	2001	blood	Male	Juv	No	A	A2	220	PRJNA700797
CH23	Switzerland	CH	46.8736655	7.098245666	2004	blood	Male	Juv	No	B		320	PRJNA700797
CH24	Switzerland	CH	46.87684431	6.896205957	2008	blood	Male	Juv	No	B		349	PRJNA925445
CH25	Switzerland	CH	46.81501821	6.8962912	2003	blood	Male	Juv	No	A	A3	260	PRJNA700797
CH26	Switzerland	CH	46.66927496	6.581846992	2010	blood	Male	Juv	No	B		232	PRJNA700797
CH27	Switzerland	CH	46.78112901	6.719783076	2007	blood	Male	Juv	No	B		165	PRJNA925445
CH28	Switzerland	CH	46.97675124	7.129791454	2005	blood	Male	Juv	No	B		141	PRJNA925445
CH29	Switzerland	CH	46.81241908	6.831970438	2008	blood	Male	Juv	No			246	PRJNA925445
CH30	Switzerland	CH	46.990143	7.083168	2011	blood	Male	Juv	No	A	A4	854	PRJNA925445
CT01	Crete	CT	35.05	24.87	2015	muscle	Male	Adult	Yes	B		889	PRJNA727915
CT02	Crete	CT	35.41	24.72	2015	muscle	Male	Adult	Yes	B		8210	PRJNA727915
CT03	Crete	CT	35.329202	25.103043	2015	blood	Male		Yes	B		104	PRJNA727915
CT04	Crete	CT	35.287985	25.109721	2015	internal_organ	Male		Yes	B		995	PRJNA727915
CT05	Crete	CT	35.308753	25.137519	2015	blood	Male		Yes	B		161	PRJNA727915
CT06	Crete	CT	35.328886	25.182014	2015	blood	Female		Yes	B		116	PRJNA727915
CT07	Crete	CT	35.319887	25.148686	2013	internal_organ	Female		Yes	B		2513	PRJNA727915
CT08	Crete	CT	35.314373	25.139704	2014	blood	Male		Yes	B		95	PRJNA727915
CT09	Crete	CT	35.207367	26.101714	2014	blood	Female		Yes	A	A4	409	PRJNA727915
CT10	Crete	CT	35.319725	25.178592	2014	blood	Female		Yes	B		281	PRJNA727915
CY01	Cyprus	CY	35.126411	33.429859	NA	muscle	Female		Yes	B		890	PRJNA727977
CY02	Cyprus	CY	35.35305	33.19262	2016	muscle	Female		Yes	B		68	PRJNA727977
CY03	Cyprus	CY	35.35305	33.19262	2016	muscle	Male		Yes	A	A3	624	PRJNA727977
CY04	Cyprus	CY	34.917709	33.636631	NA	muscle	Female		Yes	A	A4	5810.5	PRJNA727977
CY05	Cyprus	CY	35.126411	33.429859	NA	muscle	Male		Yes	B		1127	PRJNA727977
CY06	Cyprus	CY	35.126411	33.429859	NA	muscle	Female		Yes	B		1608	PRJNA727977
CY07	Cyprus	CY	34.917709	33.636631	2017	muscle	Female		Yes	A	A3	158	PRJNA700797
CY08	Cyprus	CY	35.35305	33.19262	2015	muscle	Female		Yes	B		264	PRJNA727977
CY09	Cyprus	CY	35.35305	33.19262	2017	muscle	Female		Yes	B		243	PRJNA727977
CY10	Cyprus	CY	35.35305	33.19262	2018	muscle	Female		Yes	A	A3	10327	PRJNA727977
DK01	Denmark	DK	54.407	9.52	2007	feather	Female	Juv	No	B		824	PRJNA700797
DK02	Denmark	DK	54.383	9.91	2007	feather	Male	Juv	No	B		541	PRJNA700797
DK03	Denmark	DK	53.979	10.14	2007	feather	Female	Juv	No	B		1333	PRJNA700797
DK04	Denmark	DK	53.81	9.49	2007	feather	Female	Juv	No			507	PRJNA700797
DK05	Denmark	DK	53.908	9.37	2007	feather	Male	Juv	No			528	PRJNA700797
DK06	Denmark	DK	54.478	10.13	2007	feather	Male	Juv	No	B		774	PRJNA700797
DK07	Denmark	DK	53.961	9.33	2007	feather	Female	Juv	No			938	PRJNA700797
DK08	Denmark	DK	55.00918889	9.61	2007	feather	Male	Juv	No	B		589	PRJNA700797
DK09	Denmark	DK	55.07833333	8.67	2007	feather	Male	Juv	No	B		588	PRJNA700797
DK10	Denmark	DK	55.02894444	8.9	2007	feather	Female	Juv	No	B		654	PRJNA700797
EC01	Canaries East	EC	29.000746	-13.616093	2010	muscle	Female		Yes	A	A4	753	PRJNA727977
EC02	Canaries East	EC	28.968387	-13.666654	2010	muscle	Female		Yes	A	A4	24269	PRJNA727977
EC03	Canaries East	EC	29.07445	-13.479568	2012	muscle	Female		Yes	A	A3	3850	PRJNA727977
EC04	Canaries East	EC	28.95721	-13.65064	2012	muscle	Female		Yes	C		2223.5	PRJNA727977
EC05	Canaries East	EC	29.012889	-13.545505	2012	muscle	Male		Yes	C		1976	PRJNA727977
EC06	Canaries East	EC	28.913939	-13.777569	2012	muscle	Male		Yes	C		827	PRJNA727977
EC07	Canaries East	EC	29.07445	-13.479568	2007	feather	Male		Yes	A	A4	525	PRJNA727977
EC08	Canaries East	EC	28.913939	-13.777569	2008	feather	Female		Yes	A	A4	1281	PRJNA727977
EC09	Canaries East	EC	28.609991	-13.926371	2007	feather	Male		Yes	C		3110	PRJNA727977
EC10	Canaries East	EC	28.437556	-13.8726	2007	feather	Female		Yes	B		12515.5	PRJNA727977
FR01	France	FR	49.5403614	0.9189963	2011	muscle	Male	Juv	No	B		839	PRJNA700797
FR02	France	FR	49.3425502	0.5888605	2010	muscle	Male	Adult	No	B		736	PRJNA700797
FR03	France	FR	49.3583069	0.9455061	2010	muscle	Male	Adult	No			1165	PRJNA700797
FR04	France	FR	49.7547186	0.8344046	2010	muscle	Male	Juv	No	B		81	PRJNA700797
FR05	France	FR	49.2964642	0.8236483	2010	muscle	Male	Adult	No	B		1767	PRJNA700797
GB01	Great Britain	GB	57.60498789	-4.512021748	2009	internal_organ	Male	Juv	Yes	A	A4	483	PRJNA700797
GB02	Great Britain	GB	57.25739791	-3.825084876	2008	internal_organ	Male	Juv	Yes	B		210	PRJNA700797
GB03	Great Britain	GB	55.832275	-6.150438	2013	internal_organ	Female	Juv	Yes	C		668	PRJNA700797
GB04	Great Britain	GB	56.587461	-6.2672242	2009	internal_organ	Female	Juv	Yes	A	A4	1142	PRJNA700797
GB05	Great Britain	GB	54.83990316	-3.091468122	2012	internal_organ	Male	Adult	Yes	B		288	PRJNA700797
GB06	Great Britain	GB	55.38386587	-2.15938297	2010	internal_organ	Male	Juv	Yes	A	A2	1128	PRJNA700797
GB07	Great Britain	GB	53.22241684	-3.049897065	2014	internal_organ	Male	Juv	Yes	C		204	PRJNA700797
GB08	Great Britain	GB	54.11411834	-0.318743451	2009	internal_organ	Male	Juv	Yes	C		2198	PRJNA700797
GB09	Great Britain	GB	52.14386515	-0.97849338	2013	internal_organ	Male	Adult	Yes	B		426	PRJNA700797
GB10	Great Britain	GB	52.38150024	0.937164413	2014	internal_organ	Male	Juv	Yes	A	A4	2843	PRJNA700797
GB11	Great Britain	GB	50.30880422	-5.091120474	2006	internal_organ	Male	Adult	Yes	A	A4	321	PRJNA700797
GB12	Great Britain	GB	51.1589058	-1.71538619	2012	internal_organ	Male	Juv	Yes	B		63	PRJNA700797
GB13	Great Britain	GB	53.264413	-4.432787	2006	internal_organ	Male	Juv	Yes	A	A4	1339.5	PRJNA700797
GB14	Great Britain	GB	51.50393792	-3.874428689	2012	internal_organ	Male	Juv	Yes	B		1445	PRJNA700797
GB15	Great Britain	GB	54.222083	-4.533152	1994	internal_organ	Male	Juv	Yes	C		3120	PRJNA700797
GR01	Greece	GR	38.608873	21.382852	2014	blood	Male		No	B		148	PRJNA727977
GR02	Greece	GR	37.909316	23.715066	2014	blood	Male		No	B		139	PRJNA727977
GR03	Greece	GR	38.026793	23.820683	2012	blood	Male		No	B		213	PRJNA727977
GR04	Greece	GR	37.976299	23.058219	2015	blood	Female		No	A	A3	500	PRJNA727977
GR05	Greece	GR	37.032345	22.120094	2012	blood	Female		No	A	A4	6487	PRJNA727977
GR06	Greece	GR	38.896182	22.445301	2014	internal_organ	Female		No	A	A3	2746	PRJNA727977
GR07	Greece	GR	38.436942	21.352951	2014	internal_organ	Male		No	A	A4	1312	PRJNA727977
GR08	Greece	GR	39.330836	21.75117	2015	blood	Female		No	B		200	PRJNA727977
GR09	Greece	GR	38.619696	21.406898	2014	blood	Female		No	C		277	PRJNA727977
GR10	Greece	GR	37.965363	23.922571	2015	blood	Male		No	B		225	PRJNA727977
IO01	Ionian	IO	38.210385	20.595414	2014	internal_organ	Male		Yes	B		8699	PRJNA727915
IO02	Ionian	IO	39.607271	19.839415	2013	internal_organ	Female		Yes	B		1897	PRJNA727915
IO03	Ionian	IO	39.707243	19.776998	2014	internal_organ	Female		Yes	A	A3	1872	PRJNA727915
IO04	Ionian	IO	37.836169	20.71477	2015	blood	Male		Yes	A	A3	2071	PRJNA727915
IO05	Ionian	IO	37.755574	20.815048	2015	blood	Female		Yes	A	A4	190	PRJNA727915
IR01	Ireland	IR	53.717016	-9.087303	2013	muscle	Female	Adult	Yes	A	A4	1279	PRJNA700797
IR02	Ireland	IR	52.067063	-7.874954	2012	muscle	Male	Adult	Yes	B		1162	PRJNA700797
IR03	Ireland	IR	53.96701196	-6.42970997	2013	muscle	Male	Adult	Yes	B		1454	PRJNA700797
IR04	Ireland	IR	52.845967	-7.45861934	2014	muscle	Male	Adult	Yes	A	A4	524	PRJNA700797
IR05	Ireland	IR	52.31874355	-9.77520904	2013	muscle	Male	Adult	Yes	A	A4	268	PRJNA700797
IR06	Ireland	IR	51.909903	-8.32860446	2012	muscle	Female	Adult	Yes	B		35	PRJNA700797
IR07	Ireland	IR	52.25212202	-9.47739804	2016	muscle	Male	Adult	Yes	A	A4	3607	PRJNA700797
IR08	Ireland	IR	53.07952944	-7.79332488	2009	muscle	Male	Adult	Yes	A	A4	1125	PRJNA700797
IR09	Ireland	IR	52.934973	-7.977143	2017	muscle	Male	Juv	Yes	A	A4	6592	PRJNA700797
IR10	Ireland	IR	52.528809	-7.861396	2016	muscle	Male	Juv	Yes	B		10613	PRJNA700797
IR11	Ireland	IR	54.289016	-5.711307	2009	internal_organ	Female	Adult	Yes	C		269	PRJNA700797
IR12	Ireland	IR	54.627289	-5.916025	2009	internal_organ	Female	Adult	Yes	C		667	PRJNA700797
IS01	Israel	IS	31.633	34.849	2005	blood	Female		No	A	A4	147	PRJNA727977
IS02	Israel	IS	32.471	35.502	2005	blood	Male		No	A	A3	441	PRJNA727977
IS03	Israel	IS	33.130261	35.620584	2005	blood	Female		No	A	A3	338	PRJNA727977
IS04	Israel	IS	32.451493	35.420201	2005	blood	Female		No	A	A4	105	PRJNA727977
IS05	Israel	IS	32.471	35.502	2005	blood	Male		No	A	A3	177	PRJNA727977
IS06	Israel	IS	32.494	35.551	2005	blood	Female		No	A	A3	134	PRJNA727977
IS07	Israel	IS	32.471	35.502	2005	blood	Female		No	C		187	PRJNA700797
IS08	Israel	IS	33.103	35.611	2005	blood	Female		No	A	A1	118	PRJNA727977
IS09	Israel	IS	33.089226	35.615674	2005	blood	Female		No	A	A4	142	PRJNA727977
IS10	Israel	IS	32.471	35.502	2005	blood	Male		No			353	PRJNA727977
IT01	Italy	IT	41.902782	12.496365	2011	blood	Female		No	A	A3	652	PRJNA727977
IT02	Italy	IT	41.902782	12.496365	2015	blood	Female		No	C		623	PRJNA727977
IT03	Italy	IT	41.902782	12.496365	2016	blood	Male		No	A	A3	439	PRJNA727977
IT04	Italy	IT	41.902782	12.496365	2016	blood	Male		No	A	A3	442	PRJNA727977
IT05	Italy	IT	41.902782	12.496365	2009	blood	Female		No	C		495	PRJNA727977
IT06	Italy	IT	42.762859	11.11278	2014	blood	Female		No	B		505	PRJNA727977
IT07	Italy	IT	43.551891	10.30784	2001	blood	Female		No	A	A3	455	PRJNA700797
IT08	Italy	IT	43.769562	11.255814	2011	blood	Female		No	A	A2	345	PRJNA727977
IT09	Italy	IT	43.769562	11.255814	2016	blood	Male		No	A	A3	1093	PRJNA727977
IT10	Italy	IT	43.769562	11.255814	2017	blood	Female		No	A	A3	406	PRJNA727977
PT01	Portugal	PT	39.954553	-8.717488	2013	feather	Female	Juv	No	A	A4	1384	PRJNA700797
PT02	Portugal	PT	38.827724	-8.797704	2013	feather	Male	Juv	No	A	A3	1017	PRJNA700797
PT03	Portugal	PT	38.452316	-8.136432	2013	feather	Male		No	A	A1	1300	PRJNA700797
PT04	Portugal	PT	38.86992	-8.844855	2012	feather	Female	Juv	No	C		1097	PRJNA700797
PT05	Portugal	PT	39.606738	-8.983704	2013	feather	Female	Juv	No	B		1238	PRJNA700797
PT06	Portugal	PT	39.549794	-8.813396	2013	feather	Female	Juv	No	C		719	PRJNA700797
PT07	Portugal	PT	38.59725	-8.6482	2012	feather	Female	Juv	No	C		1094	PRJNA700797
PT08	Portugal	PT	39.639555	-8.723021	2013	feather	Female	Juv	No	A	A3	1080	PRJNA700797
PT09	Portugal	PT	39.415557	-8.847111	2013	feather	Male	Juv	No	B		1090	PRJNA700797
PT10	Portugal	PT	38.562755	-8.432686	2013	feather	Male	Juv	No	A	A4	1028	PRJNA727977
SB01	Serbia	SB	45.330674	19.834851	2012	blood	Male		No	A	A4	371	PRJNA727977
SB02	Serbia	SB	45.16766	21.44284	2016	blood	Male		No	A	A4	927	PRJNA727977
SB03	Serbia	SB	43.81	20.06272	2016	blood	Female		No	A	A4	363	PRJNA727977
SB04	Serbia	SB	44.18448	21.10623	2015	internal_organ	Female		No	C		19977	PRJNA727977
SB05	Serbia	SB	43.83121	21.40824	2006	internal_organ	Male		No	A	A4	8202	PRJNA727977
SGP	Syngapore	SGP	1.352083	103.819839	2013	muscle	Male		No				PRJNA700797
USA	USA	USA	32.715759	-117.163818	2015	muscle	Female		No				PRJNA727977
WC01	Canaries West	WC	28.327868	-16.845064	1905	muscle	Male		Yes	C		5013	PRJNA727977
WC02	Canaries West	WC	28.183179	-16.481024	2003	muscle	Female		Yes	B		5368	PRJNA727977
WC03	Canaries West	WC	28.310592	-16.412726	2003	muscle	Female		Yes	C		6727	PRJNA727977
WC04	Canaries West	WC	28.09849	-16.618862	2003	muscle	Male		Yes	C		13152	PRJNA727977
WC05	Canaries West	WC	28.330574	-16.398704	2005	muscle	Male		Yes	C		5232.5	PRJNA727977
WC06	Canaries West	WC	28.328095	-16.3821	2005	muscle	Female		Yes	C		5836	PRJNA727977
WC07	Canaries West	WC	28.436432	-16.482934	2006	muscle	Male		Yes	C		9070	PRJNA727977
WC08	Canaries West	WC	28.483326	-16.34929	2006	muscle	Male		Yes	C		5120	PRJNA727977
WC09	Canaries West	WC	28.394055	-16.64959	2006	muscle	Male		Yes	C		777	PRJNA700797
WC10	Canaries West	WC	28.466202	-16.310734	2006	muscle	Female		Yes	C		1991.5	PRJNA727977
