# Supplementary material for: Characterization of the diversity of barn owl’s mitochondrial genome reveals high copy number variations in the control region
Source: PLoS One. 2024 Jan 25;19(1):e0295595. doi: 10.1371/journal.pone.0295595 (PMC10810427; doi:10.1371/journal.pone.0295595)
Supplement: S4 Table — The numbers inside the table represent the number of individuals. (XLSX) [file pone.0295595.s004.xlsx]

## Sheet: Sheet1
Supplementary Table 4. Contingency table between the nested factor (island and population) and tissue used for the extraction of mtDNA of the barn owl (Tyto alba). The numbers inside the table represent the number of individuals.
Island	Population	Blood	Feather	Internal Organ	Muscle
Continent	Switzerland	30	1	0	0
	Denmark	0	10	0	0
	France	0	0	0	5
	Greece	8	1	4	0
	Israel	10	0	0	0
	Italy	10	0	0	0
	Portugal	0	10	0	0
	Serbia	3	0	2	0
Island	Aegean	8	0	3	0
	Corsica	0	1	0	2
	Crete	6	0	2	2
	Cyprus	0	0	0	10
	Eastern Canaries	0	4	0	6
	Great Britain	0	0	15	0
	Ionian Islands	2	0	3	0
	Ireland	0	0	2	10
	Western Canaries	0	0	0	10
